# Supplementary material for: Integration of heterogeneous functional genomics data in gerontology research to find genes and pathway underlying aging across species
Source: PLoS One. 2019 Apr 12;14(4):e0214523. doi: 10.1371/journal.pone.0214523 (PMC6461221; doi:10.1371/journal.pone.0214523)
Supplement: S1 Table — (XLSX) [file pone.0214523.s001.xlsx]

## Sheet: Sheet1
GSID	GeneSet Name	PMID
GS137609	Genes differentially expressed in the hippocampus of 12-month-old male SAMP8 mice vs. SAMR1 mice	16569465
GS218977	P-values for differentially expressed genes at Post-natal day 1 in Agtr2^−/y mice	19501643
GS213200	Expression changes in the regulation of memory consolidation and synaptic function in FoxO6 vs. wild-type mice	23222102
GS218894	Differentially expressed genes in the hippocampus of Grin2b (NR2B) transgenic mice vs. wild type littermates	21925573
GS212320	Differential expression with aging in the frontal cortex of SAMP8 mice	19838820
GS213112	Age-dependent changes in expression of Senescence-Accelerated Mouse (SAMP8) hippocampal proteins	10860810
GS218955	Differentially expressed genes at E15 in Agtr2^−/y mice	19501643
GS137608	Genes differentially expressed in the hippocampus of memory age impaired vs. age-unimpaired mice.	19133237
