# Supplementary material for: Integration of heterogeneous functional genomics data in gerontology research to find genes and pathway underlying aging across species
Source: PLoS One. 2019 Apr 12;14(4):e0214523. doi: 10.1371/journal.pone.0214523 (PMC6461221; doi:10.1371/journal.pone.0214523)
Supplement: S3 Table — (XLSX) [file pone.0214523.s003.xlsx]

## Sheet: Sheet1
# of Genes	Ingenuity Pathwyas Pathway	Significance
12	Behavior, Connective Tissue Development and Function, Tissue Morphology	1 x 10^31
4	Behavior, digestive system development and function, organismal functions	1 x 10^8
3	Organismal injury and abnormalities, behavior and organ development power	1 x 10^6
2	Gene Expression, embryonic development, organismal development power	1 x 10^3
