# Supplementary material for: Integration of heterogeneous functional genomics data in gerontology research to find genes and pathway underlying aging across species
Source: PLoS One. 2019 Apr 12;14(4):e0214523. doi: 10.1371/journal.pone.0214523 (PMC6461221; doi:10.1371/journal.pone.0214523)
Supplement: S4 Table — (XLSX) [file pone.0214523.s004.xlsx]

## Sheet: genesets
GSID	GS NAME	PUBMED ID
221970	200 ProbeSets imported from Genenetwork
137837	Genes differentially expressed in the CA1 field of the hippocampus of aged-superior learners (SL) vs. age learning-impaired (AI) vs. young rats	16829144
215692	Genes age-regulated to p < 0.001 in mouse Spinal Chord	18081424
216489	Genes that are binding sites of CREB and zif268, transcription factors mediating neuronal activity and plasticity in Mus musculus.	17355637
218784	Correlations between synaptic gene expression in the entorhinal cortex and mild cognitive impairment in elderly humans	24786631
218955	Differentially expressed genes at E15 in Agtr2^âˆ’/y mice	19501643
215687	Genes age-regulated to p < 0.001 in mouse Eye	18081424
218769	Behaviorally correlated aging related genes upregulated in midlife male F344 rats	19211887
218959	Genes differentially expressed in the left dorsal hippocampus in spatial memory trained rats vs naive rats	19235229
212320	Differential expression with aging in the frontal cortex of SAMP8 mice	19838820
218921	Aging related genes upregulated in midlife male F344 rats	19211887
215689	Genes age-regulated to p < 0.001 in mouse heart.	18081424
218924	Differential expression of spatial memory identified genes in the left hippocampus CA1 of male rats	19235229
218754	Hippocampus dentate gyrus neuron genes involved in learning in aged rats	18234529
216492	Genes that are binding sites for CREB and zif268, transcription factors mediating neuronal activity and plasticity in Rattus norvegicus.	17355637
219309	Worm Aging	12559398
218767	Behaviorally correlated aging related genes downregulated in intermediate adulthood male F344 rats	19211887
215690	Genes age-regulated to p < 0.001 in mouse Lungs.	18081424
218788	Correlations between synaptic gene expression in the superior frontal gyrus and mild cognitive impairment in elderly humans	24786631
213112	Age-dependent changes in expression of Senescence-Accelerated Mouse (SAMP8) hippocampal proteins	10860810
215693	Genes age-regulated to p < 0.001 in mouse Thymus.	18081424
218978	Genes differentially expressed in the right dorsal hippocampus in spatial memory trained rats vs naive rats	19235229
213041	Expression profiles of aging in C57BL/6 mouse hippocampus	18081424
218918	Aging related genes downregulated in late adulthood male F344 rats	19211887
213200	Expression changes in the regulation of memory consolidation and synaptic function in FoxO6 vs. wild-type mice	23222102
218968	Genes differentially expressed in the left dorsal hippocampus in spatial memory trained rats vs untrained rats	19235229
218917	Aging related genes upregulated in intermediate adulthood male F344 rats	19211887
219274	Aging GWAS (time to death)	21782286
213272	Head and thorax heatmapping of reservatrol treated Canton-S fruit flies	21775776
218919	Aging related genes upregulated in late adult male F344 rats	19211887
137609	Genes differentially expressed in the hippocampus of 12-month-old male SAMP8 mice vs. SAMR1 mice	16569465
218759	Behaviorally correlated aging related genes upregulated in early adulthood in male F344 rats	19211887
218791	Behaviorally correlated aging related genes upregulated in late adult male F344 rats	19211887
213297	Meta-analysis of age-related gene expression profiles in the rat hippocampus	19189975
219273	Aging Trait GWAS	17903295
216551	Hippocampus proteome changes related to age in Rattus norvegicus	19135133
218884	Aging related genes downregulated in intermediate adulthood male F344 rats	19211887
213056	Expression changes in the cortex from young (2 months) and old (22 months) BALB/c mice	11172053
213203	Regulation of impairment-related genes in young vs. aged male Long-Evans rats	22869088
213273	GenAge compiled genes related to human aging
137836	Expression of aging and cognition-related genes in F344 rats over time	12736351
215691	Genes age-regulated to p < 0.001 in mouse Spleen	18081424
219272	Aging without Cognitive Decline GWAS	19367585
219312	Mouse Aging Genes	12559398
213296	Meta-analysis of age-related gene expression profiles in the mouse brain	19189975
213295	Meta-analysis of age-related gene expression profiles in the human brain	19189975
215685	Genes age-regulated to p < 0.001 in mouse Adrenals	18081424
216491	Genes that are binding sites for CREB and zif268,transcription factors mediating neuronal activity and plasticity in Homo sapiens.	17355637
137608	Genes differentially expressed in the hippocampus of memory age impaired vs. age-unimpaired mice.	19133237
218786	Correlations between synaptic gene expression in the hippocampus and mild cognitive impairment in elderly humans	24786631
215688	Genes age-regulated to p < 0.001 in mouse Gonads	18081424
137848	Age-related genes differentially expressed in the hippocampus of young vs. middle-aged C57BL/6 mice	15169854
219271	Amish Aging GWAS	22773346
218922	Differential expression of spatial memory identified genes in the right hippocampus CA1 of male rats	19235229
219310	Fly Aging	12559398
218766	Behaviorally correlated aging related genes upregulated in intermediate adulthood male F344 rats	19211887
218793	Behaviorally correlated aging related genes downregulated in late adult male F344 rats	19211887
218894	Differentially expressed genes in the hippocampus of Grin2b (NR2B) transgenic mice vs. wild type littermates	21925573
219270	Aging GWAS (facial photoaging)	23223146
218977	P-values for differentially expressed genes at Post-natal day 1 in Agtr2^âˆ’/y mice	19501643
212321	Altered mitochondrial complex subunits detected in wild-type male C57BL/6J mouse aging brains	19487051
137847	Genes linked to age-related cognitive impairment in the hippocampus of young vs. aged cognitively impaired (AI) vs. aged cognitively unimpaired (AU) rats	17376971
219275	32 long-lived yeast mutants	21902802
215686	Genes age-regulated to p < 0.001 in mouse Cerebellum	18081424
218789	Behaviorally correlated aging related genes downregulated in midlife male F344 rats	19211887
219311	Yeast Aging	12559398
137861	Human Longevity Genes with Significant Expression Changes in Muscle	19293945
213055	Expression changes in the hypothalamus from young (2 months) and old (22 months) BALB/c mice	11172053
218760	Behaviorally correlated aging related genes downregulated in early adulthood in male F344 rats	19211887
218916	Aging related genes upregulated in early adulthood male F344 rats	19211887
218920	Aging related genes downregulated in midlife male F344 rats	19211887
216533	Learning related neural genes in dentate gyrus affected by age in Rat	18234529
213271	Head and thorax heatmapping of Canton-S fruit flies with dietary restrictions	21775776
