# Supplementary material for: Integration of heterogeneous functional genomics data in gerontology research to find genes and pathway underlying aging across species
Source: PLoS One. 2019 Apr 12;14(4):e0214523. doi: 10.1371/journal.pone.0214523 (PMC6461221; doi:10.1371/journal.pone.0214523)
Supplement: S5 Table — (XLSX) [file pone.0214523.s005.xlsx]

## Sheet: Summary statistics
			Lifespan (days)					% Change vs. EV
Experiment ID	RNAi	Temperature	Median	Mean	Std. Dev.	Std. Err.	N	Median	Mean	Log-Rank
CHG036	EV	25°C	17	18.2286	3.75514	0.366464	105
CHG036	tsp-7	25°C	19	20.5234	6.58951	0.637032	107	11.7647	12.589	0.00122823
CHG046	EV	25°C	18	19.3918	3.95958	0.402034	97
CHG046	tsp-7	25°C	20	21.0367	6.47206	0.619911	109	11.1111	8.4827	0.00960468
CHG051	EV	25°C	18	19.4091	4.17791	0.398348	110
CHG051	tsp-7	25°C	18	21.4554	6.44752	0.641552	101	0	10.5433	0.0031061
Pooled	EV	25°C	18	19.0064	3.99758	0.226319	312
Pooled	tsp-7	25°C	19	20.9968	6.49464	0.364775	317	5.55556	10.4724	4.86887e-07

## Sheet: raw data
Sample:	EV(RNAi)	tsp-7(RNAi)	EV(RNAi)	tsp-7(RNAi)	EV(RNAi)	tsp-7(RNAi)
Experiment:	CHG051	CHG051	CHG036	CHG036	CHG046	CHG046
N:	105	107	110	99	97	109
Lifespan (days):	12	12	14	14	13	13
	12	12	14	14	13	13
	14	12	14	14	15	13
	14	12	14	15	15	13
	14	12	14	15	15	13
	14	14	15	15	15	13
	14	14	15	15	15	13
	14	14	15	15	15	14
	14	14	15	15	15	14
	14	14	15	15	17	14
	14	14	15	15	17	14
	15	14	15	15	17	14
	15	14	15	15	17	14
	15	14	16	15	17	14
	15	15	16	15	17	14
	15	15	16	16	17	14
	15	15	16	16	17	14
	15	15	16	16	17	15
	15	15	16	16	17	15
	15	15	16	16	17	15
	15	15	16	16	17	15
	15	15	16	16	17	15
	16	15	16	16	17	15
	16	15	17	16	17	15
	16	16	17	16	17	15
	16	16	17	16	17	15
	16	16	17	17	17	17
	16	16	17	17	17	17
	16	16	17	17	17	17
	16	16	17	17	17	17
	17	16	17	17	17	17
	17	16	17	17	17	17
	17	16	17	17	17	17
	17	16	17	17	17	17
	17	16	17	17	17	17
	17	16	17	17	17	17
	17	16	17	17	17	17
	17	16	17	17	17	17
	17	16	17	17	17	17
	17	17	17	17	17	17
	17	17	17	17	17	17
	17	17	17	17	17	17
	17	17	17	17	17	18
	17	17	17	17	17	18
	17	17	17	17	17	18
	17	17	17	17	17	18
	17	17	17	18	17	18
	17	17	17	18	17	18
	17	19	17	18	18	18
	17	19	17	18	18	18
	17	19	17	18	18	18
	17	19	18	18	18	18
	17	19	18	18	18	18
	17	19	18	18	18	20
	17	19	18	18	18	20
	17	19	18	18	18	20
	18	19	18	18	18	20
	18	20	18	18	18	20
	18	20	18	21	18	20
	18	20	18	21	18	20
	18	20	18	21	18	20
	18	20	18	21	20	20
	18	20	18	21	20	20
	18	20	18	21	20	20
	18	20	18	21	20	20
	18	20	18	21	20	20
	18	20	18	21	20	22
	19	20	18	21	20	22
	19	22	18	21	20	22
	19	22	21	23	20	22
	19	22	21	23	20	22
	19	22	21	23	22	22
	19	22	21	23	22	22
	19	22	21	23	22	22
	19	22	21	23	22	22
	19	22	21	25	22	22
	19	22	21	25	22	22
	19	22	21	25	22	25
	19	22	21	25	22	25
	19	26	21	25	25	25
	19	26	21	25	25	25
	19	26	23	25	25	25
	20	26	23	28	25	27
	20	26	23	28	25	27
	20	26	23	28	25	27
	20	26	23	28	25	27
	20	26	23	28	25	27
	20	26	23	28	25	27
	20	26	23	30	25	27
	20	26	23	30	27	29
	22	29	23	30	27	29
	22	29	23	32	27	29
	22	29	23	32	27	29
	22	29	23	32	29	29
	22	29	23	32	29	32
	26	29	23	32	29	32
	26	29	25	35	32	32
	26	29	25	35		32
	26	29	25	35		32
	26	33	25			32
	26	33	25			32
	29	33	25			32
	29	33	28			32
	29	33	28			32
	33	33	28			32
		37	30			36
		37	30			36
			30			36
			32			36
			32

## Sheet: raw stats
Comparison.ID	Type	Group1	Group2	Label1	Label2	Median.Lifespan.1	Mean.Lifespan.1	SD.Lifespan.1	SE.Lifespan.1	N.1	Median.Lifespan.2	Mean.Lifespan.2	SD.Lifespan.2	SE.Lifespan.2	N.2	Percent.Change.Median.Lifespan	Percent.Change.Mean.Lifespan	LogRank.P	LogRank.ChiSq	LogRank.Significance	CoxPH.Beta	CoxPH.Beta.SE	CoxPH.HR	CoxPH.z	CoxPH.P	CoxPH.Significance	Dose	Dose.Unit	Drug	Epi.Code	Epistasis.Comparison
pooled	all	EV(RNAi) 25°C	tsp-7(RNAi) 25°C	EV(RNAi) 25°C	EV(RNAi) 25°C	18	19.0064	3.99758	0.226319	312	19	20.9968	6.49464	0.364775	317	5.55556	10.4724	4.86887e-07	25.3151	***	-0.440968	0.0838407	0.643413	-5.2596	1.44372e-07	***
CHG051	all	EV(RNAi) 25°C	tsp-7(RNAi) 25°C	EV(RNAi) 25°C	EV(RNAi) 25°C	17	18.2286	3.75514	0.366464	105	19	20.5234	6.58951	0.637032	107	11.7647	12.589	0.00122823	10.4474	**	-0.480148	0.14385	0.618692	-3.33785	0.000844306	***
CHG046	all	EV(RNAi) 25°C	tsp-7(RNAi) 25°C	EV(RNAi) 25°C	EV(RNAi) 25°C	18	19.3918	3.95958	0.402034	97	20	21.0367	6.47206	0.619911	109	11.1111	8.4827	0.00960468	6.70678	**	-0.424891	0.147472	0.653841	-2.88116	0.00396219	**
CHG036	all	EV(RNAi) 25°C	tsp-7(RNAi) 25°C	EV(RNAi) 25°C	EV(RNAi) 25°C	18	19.4091	4.17791	0.398348	110	18	21.4554	6.44752	0.641552	101	0	10.5433	0.0031061	8.74407	**	-0.452828	0.145335	0.635828	-3.11575	0.0018348	**
			Lifespan (days)					% Change vs. EV
Experiment ID	RNAi	Temperature	Median	Mean	Std. Dev.	Std. Err.	N	Median	Mean	Log-Rank
CHG036	EV	25°C	17	18.2286	3.75514	0.366464	105
CHG036	tsp-7	25°C	19	20.5234	6.58951	0.637032	107	11.7647	12.589	0.00122823
CHG046	EV	25°C	18	19.3918	3.95958	0.402034	97
CHG046	tsp-7	25°C	20	21.0367	6.47206	0.619911	109	11.1111	8.4827	0.00960468
CHG051	EV	25°C	18	19.4091	4.17791	0.398348	110
CHG051	tsp-7	25°C	18	21.4554	6.44752	0.641552	101	0	10.5433	0.0031061
Pooled	EV	25°C	18	19.0064	3.99758	0.226319	312
Pooled	tsp-7	25°C	19	20.9968	6.49464	0.364775	317	5.55556	10.4724	4.86887e-07
